# Supplementary material for: First record of the genus Medaura Stål (Phasmatodea, Phasmatidae, Clitumninae) from China, with description of a new species
Source: Biodivers Data J. 2022 Dec 9;10:e96341. doi: 10.3897/BDJ.10.e96341 (PMC9836424; doi:10.3897/BDJ.10.e96341)
Supplement: XML Treatment for Medaura [file BDJ.10.e96341-treatment1.xml]

<!DOCTYPE tp:taxon-treatment
  PUBLIC "-//TaxonX//DTD Taxonomic Treatment Publishing DTD v0 20100105//EN" "tax-treatment-NSO.dtd">
<tp:taxon-treatment xmlns:tp="http://www.plazi.org/taxpub"><tp:treatment-meta><mixed-citation publication-type="journal"><person-group><name><surname>Qian</surname><given-names>YuHan</given-names></name><name><surname>Xie</surname><given-names>ChongXin</given-names></name><name><surname>Li</surname><given-names>Cui</given-names></name></person-group><article-title>First record of the genus <italic><tp:taxon-name><tp:taxon-name-part taxon-name-part-type="genus" reg="Medaura">Medaura</tp:taxon-name-part></tp:taxon-name></italic> Stål (<tp:taxon-name><tp:taxon-name-part taxon-name-part-type="order">Phasmatodea</tp:taxon-name-part></tp:taxon-name>, <tp:taxon-name><tp:taxon-name-part taxon-name-part-type="family">Phasmatidae</tp:taxon-name-part></tp:taxon-name>, <tp:taxon-name><tp:taxon-name-part taxon-name-part-type="subfamily">Clitumninae</tp:taxon-name-part></tp:taxon-name>) from China, with description of a new species</article-title><source>Biodivers Data J</source><day>09</day><month>12</month><year>2022</year><volume>10</volume><pub-id pub-id-type="doi">10.3897/BDJ.10.e96341</pub-id></mixed-citation></tp:treatment-meta><tp:nomenclature><tp:taxon-name>
            <object-id xmlns:xlink="http://www.w3.org/1999/xlink" content-type="arpha" xlink:type="simple">1BF12E49-8B11-544E-B491-034691CC97E7</object-id>
            <tp:taxon-name-part taxon-name-part-type="genus">Medaura</tp:taxon-name-part>
          </tp:taxon-name><tp:taxon-authority>Stål, 1875</tp:taxon-authority><tp:nomenclature-citation-list><tp:nomenclature-citation><tp:taxon-name>
                <tp:taxon-name-part taxon-name-part-type="genus" reg="Medaura">Medaura</tp:taxon-name-part>
              </tp:taxon-name><comment>: Stål 1875: 69. [as a subgenus of <italic><tp:taxon-name><tp:taxon-name-part taxon-name-part-type="genus" reg="Stheneboea">Stheneboea</tp:taxon-name-part></tp:taxon-name></italic> Stål, 1875]. -Kirby 1904: 341. [designated <tp:taxon-name><tp:taxon-name-part taxon-name-part-type="genus" reg="Stheneboea">Stheneboea</tp:taxon-name-part> (<tp:taxon-name-part taxon-name-part-type="subgenus" reg="Medaura">Medaura</tp:taxon-name-part>) <tp:taxon-name-part taxon-name-part-type="species" reg="brunneri">brunneri</tp:taxon-name-part></tp:taxon-name> as type species]. -<xref ref-type="bibr" rid="B8235011">Brunner von Wattenwyl 1893</xref>: 94. [elevated to genus]. -Brock and Cliquennois 2001: 11. [revision of genus]. -Hennemann and Conle 2008: 73. [genus transferred from <tp:taxon-name><tp:taxon-name-part taxon-name-part-type="tribe">Clitumnini</tp:taxon-name-part></tp:taxon-name> to a new tribe, <tp:taxon-name><tp:taxon-name-part taxon-name-part-type="tribe">Medaurini</tp:taxon-name-part></tp:taxon-name>].</comment></tp:nomenclature-citation><tp:nomenclature-citation><tp:taxon-name>
                <tp:taxon-name-part taxon-name-part-type="genus" reg="Menaka">Menaka</tp:taxon-name-part>
              </tp:taxon-name><comment>: Wood-Mason 1877: 342. [genus established]. -Kirby 1904: 341. [as a synonymy of <italic><tp:taxon-name><tp:taxon-name-part taxon-name-part-type="genus" reg="Medaura">Medaura</tp:taxon-name-part></tp:taxon-name></italic>].</comment></tp:nomenclature-citation><tp:nomenclature-citation><tp:taxon-name>
                <tp:taxon-name-part taxon-name-part-type="genus">Medaura</tp:taxon-name-part>
              </tp:taxon-name><tp:type-species><tp:taxon-name>
                  <tp:taxon-name-part taxon-name-part-type="genus">Stheneboea</tp:taxon-name-part>
                  <tp:taxon-name-part taxon-name-part-type="species">brunneri</tp:taxon-name-part>
                </tp:taxon-name></tp:type-species><comment> Stål, 1875 (= <italic><tp:taxon-name><tp:taxon-name-part taxon-name-part-type="genus" reg="Medaura">Medaura</tp:taxon-name-part><tp:taxon-name-part taxon-name-part-type="species" reg="scabriuscula">scabriuscula</tp:taxon-name-part></tp:taxon-name></italic>)</comment></tp:nomenclature-citation></tp:nomenclature-citation-list></tp:nomenclature><tp:treatment-sec sec-type="List of Medaura species and distribution"><title>List of <italic><tp:taxon-name><tp:taxon-name-part taxon-name-part-type="genus" reg="Medaura">Medaura</tp:taxon-name-part></tp:taxon-name></italic> species and distribution</title><p>Table <xref ref-type="table" rid="T8140994">1</xref></p></tp:treatment-sec><tp:treatment-sec><!--Section generated to contain objects referenced in tp:taxon-treatment.--><table-wrap id="T8140994" position="float" orientation="portrait"><label>Table 1.</label><caption><p>List of the genus <italic><tp:taxon-name><tp:taxon-name-part taxon-name-part-type="genus" reg="Medaura">Medaura</tp:taxon-name-part></tp:taxon-name></italic> of species and distribution.</p></caption><table rules="all" border="0"><tbody><tr><td rowspan="1" colspan="1">Species</td><td rowspan="1" colspan="1">Female</td><td rowspan="1" colspan="1">Male</td><td rowspan="1" colspan="1">Egg</td><td rowspan="1" colspan="1">Distribution</td><td rowspan="1" colspan="1">Notes</td></tr><tr><td rowspan="1" colspan="1"><italic><tp:taxon-name><tp:taxon-name-part taxon-name-part-type="genus" reg="Medaura">M.</tp:taxon-name-part><tp:taxon-name-part taxon-name-part-type="species" reg="aculeiformis">aculeiformis</tp:taxon-name-part></tp:taxon-name></italic> Xie &amp; Qian sp. n.</td><td rowspan="1" colspan="1">known</td><td rowspan="1" colspan="1">unknown</td><td rowspan="1" colspan="1">unknown</td><td rowspan="1" colspan="1">China</td><td rowspan="1" colspan="1"/></tr><tr><td rowspan="1" colspan="1"><italic><tp:taxon-name><tp:taxon-name-part taxon-name-part-type="genus" reg="Medaura">M.</tp:taxon-name-part><tp:taxon-name-part taxon-name-part-type="species" reg="austeni">austeni</tp:taxon-name-part></tp:taxon-name></italic> (Wood-Mason, 1875)</td><td rowspan="1" colspan="1">unknown</td><td rowspan="1" colspan="1">known</td><td rowspan="1" colspan="1">unknown</td><td rowspan="1" colspan="1">India</td><td rowspan="1" colspan="1">Loss of type specimen</td></tr><tr><td rowspan="1" colspan="1"><italic><tp:taxon-name><tp:taxon-name-part taxon-name-part-type="genus" reg="Medaura">M.</tp:taxon-name-part><tp:taxon-name-part taxon-name-part-type="species" reg="jobrensis">jobrensis</tp:taxon-name-part></tp:taxon-name></italic> Brock &amp; Cliquennois, 2001</td><td rowspan="1" colspan="1">known</td><td rowspan="1" colspan="1">known</td><td rowspan="1" colspan="1">known</td><td rowspan="1" colspan="1">Bangladesh</td><td rowspan="1" colspan="1"/></tr><tr><td rowspan="1" colspan="1"><italic><tp:taxon-name><tp:taxon-name-part taxon-name-part-type="genus" reg="Medaura">M.</tp:taxon-name-part><tp:taxon-name-part taxon-name-part-type="species" reg="makassarinus">makassarinus</tp:taxon-name-part></tp:taxon-name></italic> (Westwood, 1859)</td><td rowspan="1" colspan="1">unknown</td><td rowspan="1" colspan="1">known</td><td rowspan="1" colspan="1">unknown</td><td rowspan="1" colspan="1">Indonesia (Sulawesi)</td><td rowspan="1" colspan="1"/></tr><tr><td rowspan="1" colspan="1"><italic><tp:taxon-name><tp:taxon-name-part taxon-name-part-type="genus" reg="Medaura">M.</tp:taxon-name-part><tp:taxon-name-part taxon-name-part-type="species" reg="scabriuscula">scabriuscula</tp:taxon-name-part></tp:taxon-name></italic> (Wood-Mason, 1873)</td><td rowspan="1" colspan="1">known</td><td rowspan="1" colspan="1">known</td><td rowspan="1" colspan="1">known</td><td rowspan="1" colspan="1">India</td><td rowspan="1" colspan="1">Type-species</td></tr></tbody></table></table-wrap></tp:treatment-sec><ref-list><ref id="B8235011"><element-citation xmlns:xlink="http://www.w3.org/1999/xlink" publication-type="article" xlink:type="simple"><person-group person-group-type="author"><name name-style="western"><surname>Brunner von Wattenwyl</surname><given-names>C.</given-names></name></person-group><year>1893</year><article-title>Revision du systeme des Orthopteres et description des especes rapportees par M. Leon Fea de Birmanie.</article-title><source>Annali del Museo civico di Storia naturale di Genova</source><volume>2</volume><issue>13</issue><fpage>1</fpage><lpage>230</lpage></element-citation></ref></ref-list></tp:taxon-treatment>
