# Supplementary material for: First record of the genus Medaura Stål (Phasmatodea, Phasmatidae, Clitumninae) from China, with description of a new species
Source: Biodivers Data J. 2022 Dec 9;10:e96341. doi: 10.3897/BDJ.10.e96341 (PMC9836424; doi:10.3897/BDJ.10.e96341)
Supplement: XML Treatment for Medaura aculeiformis [file BDJ.10.e96341-treatment2.xml]

<!DOCTYPE tp:taxon-treatment
  PUBLIC "-//TaxonX//DTD Taxonomic Treatment Publishing DTD v0 20100105//EN" "tax-treatment-NSO.dtd">
<tp:taxon-treatment xmlns:tp="http://www.plazi.org/taxpub"><tp:treatment-meta><mixed-citation publication-type="journal"><person-group><name><surname>Qian</surname><given-names>YuHan</given-names></name><name><surname>Xie</surname><given-names>ChongXin</given-names></name><name><surname>Li</surname><given-names>Cui</given-names></name></person-group><article-title>First record of the genus <italic><tp:taxon-name><tp:taxon-name-part taxon-name-part-type="genus" reg="Medaura">Medaura</tp:taxon-name-part></tp:taxon-name></italic> Stål (<tp:taxon-name><tp:taxon-name-part taxon-name-part-type="order">Phasmatodea</tp:taxon-name-part></tp:taxon-name>, <tp:taxon-name><tp:taxon-name-part taxon-name-part-type="family">Phasmatidae</tp:taxon-name-part></tp:taxon-name>, <tp:taxon-name><tp:taxon-name-part taxon-name-part-type="subfamily">Clitumninae</tp:taxon-name-part></tp:taxon-name>) from China, with description of a new species</article-title><source>Biodivers Data J</source><day>09</day><month>12</month><year>2022</year><volume>10</volume><pub-id pub-id-type="doi">10.3897/BDJ.10.e96341</pub-id></mixed-citation></tp:treatment-meta><tp:nomenclature><tp:taxon-name>
            <object-id xmlns:xlink="http://www.w3.org/1999/xlink" content-type="arpha" xlink:type="simple">E0984F1E-20BE-5BB5-ADA0-CC6C601E11C5</object-id>
            <tp:taxon-name-part taxon-name-part-type="genus">Medaura</tp:taxon-name-part>
            <tp:taxon-name-part taxon-name-part-type="species">aculeiformis</tp:taxon-name-part>
            <object-id xmlns:xlink="http://www.w3.org/1999/xlink" content-type="zoobank" xlink:type="simple" object-id-type="ZooBank">AF6D5C8B-DFAF-4A0C-9512-E5DD67F583D5</object-id>
          </tp:taxon-name><tp:taxon-authority>Xie &amp; Qian</tp:taxon-authority><tp:taxon-status xmlns:xlink="http://www.w3.org/1999/xlink" xlink:type="simple">sp. n.</tp:taxon-status></tp:nomenclature><tp:treatment-sec sec-type="materials"><title>Materials</title><list list-type="alpha-lower" list-content="occurrences"><list-item><p><bold>Type status:</bold> <named-content xmlns:xlink="http://www.w3.org/1999/xlink" content-type="dwc:typeStatus" xlink:type="simple">Holotype</named-content>. <bold>Occurrence:</bold> recordedBy: <named-content xmlns:xlink="http://www.w3.org/1999/xlink" content-type="dwc:recordedBy" xlink:type="simple">Jun Wang</named-content>; sex: <named-content xmlns:xlink="http://www.w3.org/1999/xlink" content-type="dwc:sex" xlink:type="simple">Female</named-content>; lifeStage: <named-content xmlns:xlink="http://www.w3.org/1999/xlink" content-type="dwc:lifeStage" xlink:type="simple">adult</named-content>; occurrenceID: <named-content xmlns:xlink="http://www.w3.org/1999/xlink" content-type="dwc:occurrenceID" xlink:type="simple">43F76939-9023-593C-BA65-DF8B02B82D08</named-content>; <bold>Taxon:</bold> scientificName: <named-content xmlns:xlink="http://www.w3.org/1999/xlink" content-type="dwc:scientificName" xlink:type="simple"><italic><tp:taxon-name><tp:taxon-name-part taxon-name-part-type="genus" reg="Medaura">Medaura</tp:taxon-name-part><tp:taxon-name-part taxon-name-part-type="species" reg="aculeiformis">aculeiformis</tp:taxon-name-part></tp:taxon-name></italic></named-content>; order: <named-content xmlns:xlink="http://www.w3.org/1999/xlink" content-type="dwc:order" xlink:type="simple"><tp:taxon-name><tp:taxon-name-part taxon-name-part-type="order">Phasmatodea</tp:taxon-name-part></tp:taxon-name></named-content>; family: <named-content xmlns:xlink="http://www.w3.org/1999/xlink" content-type="dwc:family" xlink:type="simple"><tp:taxon-name><tp:taxon-name-part taxon-name-part-type="family">Phasmatidae</tp:taxon-name-part></tp:taxon-name></named-content>; genus: <named-content xmlns:xlink="http://www.w3.org/1999/xlink" content-type="dwc:genus" xlink:type="simple"><tp:taxon-name><tp:taxon-name-part taxon-name-part-type="genus">Medaura</tp:taxon-name-part></tp:taxon-name></named-content>; <bold>Location:</bold> country: <named-content xmlns:xlink="http://www.w3.org/1999/xlink" content-type="dwc:country" xlink:type="simple">China</named-content>; stateProvince: <named-content xmlns:xlink="http://www.w3.org/1999/xlink" content-type="dwc:stateProvince" xlink:type="simple">Yunnan</named-content>; municipality: <named-content xmlns:xlink="http://www.w3.org/1999/xlink" content-type="dwc:municipality" xlink:type="simple">Xishuangbanna Dai Autonomous Prefecture</named-content>; locality: <named-content xmlns:xlink="http://www.w3.org/1999/xlink" content-type="dwc:locality" xlink:type="simple">Mengla County</named-content>; <bold>Event:</bold> year: <named-content xmlns:xlink="http://www.w3.org/1999/xlink" content-type="dwc:year" xlink:type="simple">2021</named-content>; month: <named-content xmlns:xlink="http://www.w3.org/1999/xlink" content-type="dwc:month" xlink:type="simple">8</named-content>; day: <named-content xmlns:xlink="http://www.w3.org/1999/xlink" content-type="dwc:day" xlink:type="simple">6</named-content>; <bold>Record Level:</bold> institutionCode: <named-content xmlns:xlink="http://www.w3.org/1999/xlink" content-type="dwc:institutionCode" xlink:type="simple">SWFU</named-content></p></list-item><list-item><p><bold>Type status:</bold> <named-content xmlns:xlink="http://www.w3.org/1999/xlink" content-type="dwc:typeStatus" xlink:type="simple">Paratype</named-content>. <bold>Occurrence:</bold> recordedBy: <named-content xmlns:xlink="http://www.w3.org/1999/xlink" content-type="dwc:recordedBy" xlink:type="simple">Jun Wang</named-content>; sex: <named-content xmlns:xlink="http://www.w3.org/1999/xlink" content-type="dwc:sex" xlink:type="simple">1 Female</named-content>; lifeStage: <named-content xmlns:xlink="http://www.w3.org/1999/xlink" content-type="dwc:lifeStage" xlink:type="simple">1 adult</named-content>; occurrenceID: <named-content xmlns:xlink="http://www.w3.org/1999/xlink" content-type="dwc:occurrenceID" xlink:type="simple">764A17CD-C8D3-51BD-88CA-AA31DA7872A5</named-content>; <bold>Taxon:</bold> scientificName: <named-content xmlns:xlink="http://www.w3.org/1999/xlink" content-type="dwc:scientificName" xlink:type="simple"><italic><tp:taxon-name><tp:taxon-name-part taxon-name-part-type="genus" reg="Medaura">Medaura</tp:taxon-name-part><tp:taxon-name-part taxon-name-part-type="species" reg="aculeiformis">aculeiformis</tp:taxon-name-part></tp:taxon-name></italic></named-content>; order: <named-content xmlns:xlink="http://www.w3.org/1999/xlink" content-type="dwc:order" xlink:type="simple"><tp:taxon-name><tp:taxon-name-part taxon-name-part-type="order">Phasmatodea</tp:taxon-name-part></tp:taxon-name></named-content>; family: <named-content xmlns:xlink="http://www.w3.org/1999/xlink" content-type="dwc:family" xlink:type="simple"><tp:taxon-name><tp:taxon-name-part taxon-name-part-type="family">Phasmatidae</tp:taxon-name-part></tp:taxon-name></named-content>; genus: <named-content xmlns:xlink="http://www.w3.org/1999/xlink" content-type="dwc:genus" xlink:type="simple"><tp:taxon-name><tp:taxon-name-part taxon-name-part-type="genus">Medaura</tp:taxon-name-part></tp:taxon-name></named-content>; <bold>Location:</bold> country: <named-content xmlns:xlink="http://www.w3.org/1999/xlink" content-type="dwc:country" xlink:type="simple">China</named-content>; stateProvince: <named-content xmlns:xlink="http://www.w3.org/1999/xlink" content-type="dwc:stateProvince" xlink:type="simple">Yunnan</named-content>; municipality: <named-content xmlns:xlink="http://www.w3.org/1999/xlink" content-type="dwc:municipality" xlink:type="simple">Xishuangbanna Dai Autonomous Prefecture</named-content>; locality: <named-content xmlns:xlink="http://www.w3.org/1999/xlink" content-type="dwc:locality" xlink:type="simple">Mengla County</named-content>; <bold>Event:</bold> year: <named-content xmlns:xlink="http://www.w3.org/1999/xlink" content-type="dwc:year" xlink:type="simple">2021</named-content>; month: <named-content xmlns:xlink="http://www.w3.org/1999/xlink" content-type="dwc:month" xlink:type="simple">8</named-content>; day: <named-content xmlns:xlink="http://www.w3.org/1999/xlink" content-type="dwc:day" xlink:type="simple">6</named-content>; <bold>Record Level:</bold> institutionCode: <named-content xmlns:xlink="http://www.w3.org/1999/xlink" content-type="dwc:institutionCode" xlink:type="simple">SWFU</named-content></p></list-item><list-item><p><bold>Type status:</bold> <named-content xmlns:xlink="http://www.w3.org/1999/xlink" content-type="dwc:typeStatus" xlink:type="simple">Paratype</named-content>. <bold>Occurrence:</bold> recordedBy: <named-content xmlns:xlink="http://www.w3.org/1999/xlink" content-type="dwc:recordedBy" xlink:type="simple">Jun Wang</named-content>; sex: <named-content xmlns:xlink="http://www.w3.org/1999/xlink" content-type="dwc:sex" xlink:type="simple">1 Female</named-content>; lifeStage: <named-content xmlns:xlink="http://www.w3.org/1999/xlink" content-type="dwc:lifeStage" xlink:type="simple">1 nymph</named-content>; occurrenceID: <named-content xmlns:xlink="http://www.w3.org/1999/xlink" content-type="dwc:occurrenceID" xlink:type="simple">78098D79-CF38-5B12-9578-6570E8588A36</named-content>; <bold>Taxon:</bold> scientificName: <named-content xmlns:xlink="http://www.w3.org/1999/xlink" content-type="dwc:scientificName" xlink:type="simple"><italic><tp:taxon-name><tp:taxon-name-part taxon-name-part-type="genus" reg="Medaura">Medaura</tp:taxon-name-part><tp:taxon-name-part taxon-name-part-type="species" reg="aculeiformis">aculeiformis</tp:taxon-name-part></tp:taxon-name></italic></named-content>; order: <named-content xmlns:xlink="http://www.w3.org/1999/xlink" content-type="dwc:order" xlink:type="simple"><tp:taxon-name><tp:taxon-name-part taxon-name-part-type="order">Phasmatodea</tp:taxon-name-part></tp:taxon-name></named-content>; family: <named-content xmlns:xlink="http://www.w3.org/1999/xlink" content-type="dwc:family" xlink:type="simple"><tp:taxon-name><tp:taxon-name-part taxon-name-part-type="family">Phasmatidae</tp:taxon-name-part></tp:taxon-name></named-content>; genus: <named-content xmlns:xlink="http://www.w3.org/1999/xlink" content-type="dwc:genus" xlink:type="simple"><tp:taxon-name><tp:taxon-name-part taxon-name-part-type="genus">Medaura</tp:taxon-name-part></tp:taxon-name></named-content>; <bold>Location:</bold> country: <named-content xmlns:xlink="http://www.w3.org/1999/xlink" content-type="dwc:country" xlink:type="simple">China</named-content>; stateProvince: <named-content xmlns:xlink="http://www.w3.org/1999/xlink" content-type="dwc:stateProvince" xlink:type="simple">Yunnan</named-content>; municipality: <named-content xmlns:xlink="http://www.w3.org/1999/xlink" content-type="dwc:municipality" xlink:type="simple">Xishuangbanna Dai Autonomous Prefecture</named-content>; locality: <named-content xmlns:xlink="http://www.w3.org/1999/xlink" content-type="dwc:locality" xlink:type="simple">Mengla County</named-content>; <bold>Event:</bold> year: <named-content xmlns:xlink="http://www.w3.org/1999/xlink" content-type="dwc:year" xlink:type="simple">2021</named-content>; month: <named-content xmlns:xlink="http://www.w3.org/1999/xlink" content-type="dwc:month" xlink:type="simple">8</named-content>; day: <named-content xmlns:xlink="http://www.w3.org/1999/xlink" content-type="dwc:day" xlink:type="simple">6</named-content>; <bold>Record Level:</bold> institutionCode: <named-content xmlns:xlink="http://www.w3.org/1999/xlink" content-type="dwc:institutionCode" xlink:type="simple">SWFU</named-content></p></list-item></list></tp:treatment-sec><tp:treatment-sec sec-type="Description"><title>Description</title><p><bold>Female.</bold> Medium-sized. Body slender. General colouration brown (Fig. <xref ref-type="fig" rid="F8141276">1</xref> A-B).</p><p><bold>Head.</bold> Squarish, longer than wide, vertex slightly concave and with two small granules between compound eyes. Compound eyes rounded, occupying 1/4 of the genae. Occiput centre slightly convex, covered with sparse and small granules (Fig. <xref ref-type="fig" rid="F8141276">1</xref>C, D, H and I). Antennae filiform, 14 segments, shorter than half the length of fore femora; scapus rectangular and flattened, longer than pedicellus, almost 3x length of pedicellus; pedicellus flattened oval and longer than the third segment (Fig. <xref ref-type="fig" rid="F8141276">1</xref>H and I). <bold>Thorax.</bold> Pronotum nearly rectangular, slightly longer than width, almost 1/2 length of head, with sparse small granules; transverse and longitudinal sulci crossing at middle area and distinctly. Mesonotum longer than width, anterior narrowed and gradually widened posteriorly, about 4.5x length of pronotum; with distinct median longitudinal carina and sparse small granules; a row of small granules on the lateral carina of mesonotum. Metanotum nearly rectangular, almost 2/3 length of mesonotum, median area narrow, median longitudinal carina distinct; 2-3 small granules on the lateral carina of metanotum (Fig. <xref ref-type="fig" rid="F8141276">1</xref>A and B). <bold>Abdomen.</bold> Cylindrical, with slightly granulated, median longitudinal carina distinct. Median segment rectangular, wider than length, almost 1/4 length of metanotum, obviously segmented. Tergum II-VI robust and each segment gradually becoming longer. Tergite VII gradually narrowed. Tergite VIII narrowed in median area and broadened posteriorly, about 3/4 length of tergite VII. Tergite IX about 1/2 length of tergite VIII. Tergites II-IX with distinct lateral carina on both sides of median longitudinal carina. Anal segment gradually narrowing, about 1.5x length of tergite IX, end of anal segment with a deeply V-shaped incision in centre (Fig. <xref ref-type="fig" rid="F8141276">1</xref>A, B, E-G and J). Sternite VII with a distinct needle-like praeopercular organ (Fig. <xref ref-type="fig" rid="F8141276">1</xref>B, F and G). Operculum not surpassing posterior margin of anal segment, scoop-shaped and tapering posteriorly (Fig. <xref ref-type="fig" rid="F8141276">1</xref>E-G). Cerci short, slightly lanceolate and hidden beneath anal segment (Fig. <xref ref-type="fig" rid="F8141276">1</xref>H). <bold>Legs.</bold> All long and moderately slender, covered with sparse and short bristles; profemora distinctly curved basally, with minor serrations in dorsal carina; mesofemora with five round-lamellar lobes; metafemora smooth. Pro- and meta-femora shorter than corresponding tibiae; mesofemora about as long as mesotibiae. Protibiae smooth; meso- and meta-tibiae with a few small serrations (Fig. <xref ref-type="fig" rid="F8141276">1</xref>A and B).</p><sec sec-type="Measurements(mm)"><title>Measurements(mm)</title><p>Table <xref ref-type="table" rid="T8142629">2</xref></p></sec></tp:treatment-sec><tp:treatment-sec sec-type="Diagnosis"><title>Diagnosis</title><p>The new species is similar to <italic><tp:taxon-name><tp:taxon-name-part taxon-name-part-type="genus" reg="Medaura">M.</tp:taxon-name-part><tp:taxon-name-part taxon-name-part-type="species" reg="scabriuscula">scabriuscula</tp:taxon-name-part></tp:taxon-name></italic> and <italic><tp:taxon-name><tp:taxon-name-part taxon-name-part-type="genus" reg="Medaura">M.</tp:taxon-name-part><tp:taxon-name-part taxon-name-part-type="species" reg="jobrensis">jobrensis</tp:taxon-name-part></tp:taxon-name></italic>, but can be separated by the fewer antennal segments, ornamentation between the compound eyes, serrations or lobes on legs and the incised shape at end of the anal segment. The new species with two small granules between the compound eyes; antennae 13-14 segments; mesofemora with five round-lamellar lobes and mesotibiae with few tiny serrations; anal segment longer than 9<sup>th</sup> segment and end with deep and narrowed V-shaped incision in centre (Fig. <xref ref-type="fig" rid="F8141276">1</xref>). In <italic><tp:taxon-name><tp:taxon-name-part taxon-name-part-type="genus" reg="Medaura">M.</tp:taxon-name-part><tp:taxon-name-part taxon-name-part-type="species" reg="scabriuscula">scabriuscula</tp:taxon-name-part></tp:taxon-name></italic>, two bold spines between the compound eyes; antennae 18-19 segments; mesofemora with three large dentate foliaceous lobes dorsally and three small spines on the central carina, mesotibiae with two smaller foliaceous lobes at the proximal end; anal segment longer than 9<sup>th</sup> segment and tip boldly triangular incised in centre, giving it the appearance of having two leaf-like lobes. In <italic><tp:taxon-name><tp:taxon-name-part taxon-name-part-type="genus" reg="Medaura">M.</tp:taxon-name-part><tp:taxon-name-part taxon-name-part-type="species" reg="jobrensis">jobrensis</tp:taxon-name-part></tp:taxon-name></italic>, with two bold spines on raised ridge between the compound eyes; antennae 21-22 segments; mesofemora with three large dentate foliaceous lobes dorsally and three small spines on the central carina, mesotibiae with two smaller foliaceous lobes at the proximal end and other minor spines; anal segment same length as 9<sup>th</sup> segment and tip slightly and unevenly triangularly incised in centre; end of 9<sup>th</sup> segment with large twin tubercles in centre (Figs <xref ref-type="fig" rid="F8141414">3</xref>, <xref ref-type="fig" rid="F8141432">4</xref>; <xref ref-type="bibr" rid="B8141575">Brock and Cliquennois 2001</xref>).</p></tp:treatment-sec><tp:treatment-sec sec-type="Etymology"><title>Etymology</title><p>The name (lat. <italic><tp:taxon-name><tp:taxon-name-part taxon-name-part-type="genus" reg="Medaura"/><tp:taxon-name-part taxon-name-part-type="species" reg="aculeiformis">aculeiformis</tp:taxon-name-part></tp:taxon-name></italic> = needle-like) refers to the needle-like praeopercular organ on sternite VII of female.</p></tp:treatment-sec><tp:treatment-sec sec-type="Distribution"><title>Distribution</title><p>China (Yunnan).</p></tp:treatment-sec><tp:treatment-sec sec-type="Notes"><title>Notes</title><p>Antennal segments of new species have 14 in adult, 13 in the last instar nymph. Three last instar nymphs fed on <italic><tp:taxon-name><tp:taxon-name-part taxon-name-part-type="genus" reg="Rosa">Rosa</tp:taxon-name-part><tp:taxon-name-part taxon-name-part-type="species" reg="chinensis">chinensis</tp:taxon-name-part></tp:taxon-name></italic> Jacq. (<tp:taxon-name><tp:taxon-name-part taxon-name-part-type="family">Rosaceae</tp:taxon-name-part></tp:taxon-name>) and <italic><tp:taxon-name><tp:taxon-name-part taxon-name-part-type="genus" reg="Nephrolepis">Nephrolepis</tp:taxon-name-part><tp:taxon-name-part taxon-name-part-type="species" reg="auriculata">auriculata</tp:taxon-name-part></tp:taxon-name></italic> (L.) Trimen (<tp:taxon-name><tp:taxon-name-part taxon-name-part-type="family">Nephrolepidaceae</tp:taxon-name-part></tp:taxon-name>) in the lab, but these may not be the real host plants. One nymph died, two nymphs turned into adults and died soon afterwards without spawning. Adults bite each other, causing the posterior margin of the anal segment to be incomplete. Thus, the egg is unkown.</p></tp:treatment-sec><tp:treatment-sec sec-type="Type photos"><title>Type photos</title><p>Fig. <xref ref-type="fig" rid="F8141276">1</xref></p></tp:treatment-sec><tp:treatment-sec><!--Section generated to contain objects referenced in tp:taxon-treatment.--><fig id="F8141276" position="float" orientation="portrait"><object-id xmlns:xlink="http://www.w3.org/1999/xlink" content-type="arpha" xlink:type="simple">4B2CFA76-D1DE-5734-BBA5-CDC90ABCDD9D</object-id><object-id xmlns:xlink="http://www.w3.org/1999/xlink" content-type="doi" xlink:type="simple">10.3897/BDJ.10.e96341.figure1</object-id><label>Figure 1.</label><caption><p><italic><tp:taxon-name><tp:taxon-name-part taxon-name-part-type="genus" reg="Medaura">Medaura</tp:taxon-name-part><tp:taxon-name-part taxon-name-part-type="species" reg="aculeiformis">aculeiformis</tp:taxon-name-part></tp:taxon-name></italic> sp. n. <bold>A-G</bold> Holotype, female: <bold>A</bold> habitus, dorsal view; <bold>B</bold> habitus, lateral view; <bold>C</bold> head, dorsal view; <bold>D</bold> head, lateral view; <bold>E</bold> terminalia, dorsal view; <bold>F</bold> terminalia, lateral view; <bold>G</bold> terminalia, ventral view; <bold>H-J</bold> Paratypes, females ♀; <bold>H</bold> head, dorsal view, adult; <bold>I</bold> head, dorsal view, nymph; <bold>J</bold> terminalia, dorsal view, nymph.</p></caption><graphic xmlns:xlink="http://www.w3.org/1999/xlink" xlink:href="bdj-10-e96341-g001.jpg" position="float" id="oo_767538.jpg" orientation="portrait" xlink:type="simple"><uri content-type="original_file" xlink:type="simple">https://binary.pensoft.net/fig/767538</uri></graphic></fig><table-wrap id="T8142629" position="float" orientation="portrait"><label>Table 2.</label><caption><p>Measurements of <italic><tp:taxon-name><tp:taxon-name-part taxon-name-part-type="genus" reg="Medaura">Medaura</tp:taxon-name-part><tp:taxon-name-part taxon-name-part-type="species" reg="aculeiformis">aculeiformis</tp:taxon-name-part></tp:taxon-name></italic> Xie &amp; Qian sp. n. (mm).</p></caption><table rules="all" border="0"><tbody><tr><td rowspan="2" colspan="1">Length (mm)</td><td rowspan="1" colspan="1">Holotype</td><td rowspan="1" colspan="2">Paratype</td></tr><tr><td rowspan="1" colspan="1">♀</td><td rowspan="1" colspan="1">♀</td><td rowspan="1" colspan="1">♀(nymph)</td></tr><tr><td rowspan="1" colspan="1">Body</td><td rowspan="1" colspan="1">69.5</td><td rowspan="1" colspan="1">57.2</td><td rowspan="1" colspan="1">41.8</td></tr><tr><td rowspan="1" colspan="1">Head</td><td rowspan="1" colspan="1">6.3</td><td rowspan="1" colspan="1">4.7</td><td rowspan="1" colspan="1">3.3</td></tr><tr><td rowspan="1" colspan="1">Antennae</td><td rowspan="1" colspan="1">6.5 (incomplete)</td><td rowspan="1" colspan="1">6.9</td><td rowspan="1" colspan="1">5.7</td></tr><tr><td rowspan="1" colspan="1">Pronotum</td><td rowspan="1" colspan="1">3.3</td><td rowspan="1" colspan="1">3.0</td><td rowspan="1" colspan="1">2.1</td></tr><tr><td rowspan="1" colspan="1">Mesonotum</td><td rowspan="1" colspan="1">13.8</td><td rowspan="1" colspan="1">12.0</td><td rowspan="1" colspan="1">8.4</td></tr><tr><td rowspan="1" colspan="1">Metanotum</td><td rowspan="1" colspan="1">7.9</td><td rowspan="1" colspan="1">7.2</td><td rowspan="1" colspan="1">5.5</td></tr><tr><td rowspan="1" colspan="1">Median segment</td><td rowspan="1" colspan="1">2.9</td><td rowspan="1" colspan="1">2.5</td><td rowspan="1" colspan="1">1.7</td></tr><tr><td rowspan="1" colspan="1">Profemora</td><td rowspan="1" colspan="1">22.7</td><td rowspan="1" colspan="1">18.3</td><td rowspan="1" colspan="1">13.8</td></tr><tr><td rowspan="1" colspan="1">Mesofemora</td><td rowspan="1" colspan="1">15.7</td><td rowspan="1" colspan="1">13.1</td><td rowspan="1" colspan="1">9.3</td></tr><tr><td rowspan="1" colspan="1">Metafemora</td><td rowspan="1" colspan="1">21.4</td><td rowspan="1" colspan="1">17.1</td><td rowspan="1" colspan="1">10.0</td></tr><tr><td rowspan="1" colspan="1">Protibiae</td><td rowspan="1" colspan="1">24.1</td><td rowspan="1" colspan="1">missing</td><td rowspan="1" colspan="1">15.0</td></tr><tr><td rowspan="1" colspan="1">Mesotibiae</td><td rowspan="1" colspan="1">16.0</td><td rowspan="1" colspan="1">12.9</td><td rowspan="1" colspan="1">9.1</td></tr><tr><td rowspan="1" colspan="1">Metatibiae</td><td rowspan="1" colspan="1">23.7</td><td rowspan="1" colspan="1">19.4</td><td rowspan="1" colspan="1">10.4</td></tr></tbody></table></table-wrap><fig id="F8141414" position="float" orientation="portrait"><object-id xmlns:xlink="http://www.w3.org/1999/xlink" content-type="arpha" xlink:type="simple">E0DEED2D-F108-52BB-BC09-278F28C98892</object-id><object-id xmlns:xlink="http://www.w3.org/1999/xlink" content-type="doi" xlink:type="simple">10.3897/BDJ.10.e96341.figure3</object-id><label>Figure 3.</label><caption><p><italic><tp:taxon-name><tp:taxon-name-part taxon-name-part-type="genus" reg="Medaura">Medaura</tp:taxon-name-part><tp:taxon-name-part taxon-name-part-type="species" reg="jobrensis">jobrensis</tp:taxon-name-part></tp:taxon-name></italic> Brock &amp; Cliquennois, 2001. <bold>A-D</bold> Paratype, female (from <tp:taxon-name><tp:taxon-name-part taxon-name-part-type="order">Phasmida</tp:taxon-name-part></tp:taxon-name> Species File 2022, photos by Paul Brock, published under CC BC -ShareAlike 4.0 International Licence): <bold>A</bold> habitus, dorsal view; <bold>B</bold> head and thorax, lateral view; <bold>C</bold> end of abdomen lateral view; <bold>D</bold> female, paratype data labels; <bold>E</bold> habitus, dorsal view (Modified from <xref ref-type="bibr" rid="B8141575">Brock and Cliquennois 2001</xref>).</p></caption><graphic xmlns:xlink="http://www.w3.org/1999/xlink" xlink:href="bdj-10-e96341-g003.jpg" position="float" id="oo_742468.jpg" orientation="portrait" xlink:type="simple"><uri content-type="original_file" xlink:type="simple">https://binary.pensoft.net/fig/742468</uri></graphic></fig><fig id="F8141432" position="float" orientation="portrait"><object-id xmlns:xlink="http://www.w3.org/1999/xlink" content-type="arpha" xlink:type="simple">FA4979ED-A83F-5B4C-994A-F3B42084940E</object-id><object-id xmlns:xlink="http://www.w3.org/1999/xlink" content-type="doi" xlink:type="simple">10.3897/BDJ.10.e96341.figure4</object-id><label>Figure 4.</label><caption><p><italic><tp:taxon-name><tp:taxon-name-part taxon-name-part-type="genus" reg="Medaura">Medaura</tp:taxon-name-part><tp:taxon-name-part taxon-name-part-type="species" reg="makassarinus">makassarinus</tp:taxon-name-part></tp:taxon-name></italic> (Westwood, 1859). <bold>A-F</bold> Holotype, male (from <tp:taxon-name><tp:taxon-name-part taxon-name-part-type="order">Phasmida</tp:taxon-name-part></tp:taxon-name> Species File 2022, photos by Paul Brock, published under CC BC - ShareAlike 4.0 International Licence): <bold>A</bold> habitus, lateral view; <bold>B</bold> head and thorax, lateral view; <bold>C</bold> head and thorax, ventral view; <bold>D</bold> end of abdomen, dorsal view; <bold>E</bold> end of abdomen lateral view; <bold>F</bold> end of abdomen, ventral view.</p></caption><graphic xmlns:xlink="http://www.w3.org/1999/xlink" xlink:href="bdj-10-e96341-g004.jpg" position="float" id="oo_748549.jpg" orientation="portrait" xlink:type="simple"><uri content-type="original_file" xlink:type="simple">https://binary.pensoft.net/fig/748549</uri></graphic></fig></tp:treatment-sec><ref-list><ref id="B8141575"><element-citation xmlns:xlink="http://www.w3.org/1999/xlink" publication-type="article" xlink:type="simple"><person-group person-group-type="author"><name name-style="western"><surname>Brock</surname><given-names>P. D.</given-names></name><name name-style="western"><surname>Cliquennois</surname><given-names>N.</given-names></name></person-group><year>2001</year><article-title>A review of the genus <italic><tp:taxon-name><tp:taxon-name-part taxon-name-part-type="genus" reg="Medaura">Medaura</tp:taxon-name-part></tp:taxon-name></italic> Stal, 1875 (<tp:taxon-name><tp:taxon-name-part taxon-name-part-type="family">Phasmatidae</tp:taxon-name-part></tp:taxon-name>: <tp:taxon-name><tp:taxon-name-part taxon-name-part-type="subfamily">Phasmatinae</tp:taxon-name-part></tp:taxon-name>), including the description of a new species from Bangladesh</article-title><source>Phasmid Studies</source><volume>9</volume><issue>1-2</issue><fpage>11</fpage><lpage>25</lpage></element-citation></ref></ref-list></tp:taxon-treatment>
