# Supplementary material for: First record of the genus Medaura Stål (Phasmatodea, Phasmatidae, Clitumninae) from China, with description of a new species
Source: Biodivers Data J. 2022 Dec 9;10:e96341. doi: 10.3897/BDJ.10.e96341 (PMC9836424; doi:10.3897/BDJ.10.e96341)
Supplement: XML Treatment for Medaura austeni [file BDJ.10.e96341-treatment3.xml]

<!DOCTYPE tp:taxon-treatment
  PUBLIC "-//TaxonX//DTD Taxonomic Treatment Publishing DTD v0 20100105//EN" "tax-treatment-NSO.dtd">
<tp:taxon-treatment xmlns:tp="http://www.plazi.org/taxpub"><tp:treatment-meta><mixed-citation publication-type="journal"><person-group><name><surname>Qian</surname><given-names>YuHan</given-names></name><name><surname>Xie</surname><given-names>ChongXin</given-names></name><name><surname>Li</surname><given-names>Cui</given-names></name></person-group><article-title>First record of the genus <italic><tp:taxon-name><tp:taxon-name-part taxon-name-part-type="genus" reg="Medaura">Medaura</tp:taxon-name-part></tp:taxon-name></italic> Stål (<tp:taxon-name><tp:taxon-name-part taxon-name-part-type="order">Phasmatodea</tp:taxon-name-part></tp:taxon-name>, <tp:taxon-name><tp:taxon-name-part taxon-name-part-type="family">Phasmatidae</tp:taxon-name-part></tp:taxon-name>, <tp:taxon-name><tp:taxon-name-part taxon-name-part-type="subfamily">Clitumninae</tp:taxon-name-part></tp:taxon-name>) from China, with description of a new species</article-title><source>Biodivers Data J</source><day>09</day><month>12</month><year>2022</year><volume>10</volume><pub-id pub-id-type="doi">10.3897/BDJ.10.e96341</pub-id></mixed-citation></tp:treatment-meta><tp:nomenclature><tp:taxon-name>
            <object-id xmlns:xlink="http://www.w3.org/1999/xlink" content-type="arpha" xlink:type="simple">CF6F2D53-D226-5CF2-BE9C-F24B37B602D4</object-id>
            <tp:taxon-name-part taxon-name-part-type="genus">Medaura</tp:taxon-name-part>
            <tp:taxon-name-part taxon-name-part-type="species">austeni</tp:taxon-name-part>
          </tp:taxon-name><tp:taxon-authority>(Wood-Mason, 1875)</tp:taxon-authority><tp:nomenclature-citation-list><tp:nomenclature-citation><tp:taxon-name>
                <tp:taxon-name-part taxon-name-part-type="genus" reg="Medaura"/>
                <tp:taxon-name-part taxon-name-part-type="genus" reg="Medaura"/>
                <tp:taxon-name-part taxon-name-part-type="species" reg="austeni"/>
              </tp:taxon-name><comment><italic><tp:taxon-name><tp:taxon-name-part taxon-name-part-type="genus" reg="Lonchodes">Lonchodes</tp:taxon-name-part><tp:taxon-name-part taxon-name-part-type="species" reg="austeni">austeni</tp:taxon-name-part></tp:taxon-name></italic>: Wood-Mason 1875: 216. [original description].</comment></tp:nomenclature-citation><tp:nomenclature-citation><tp:taxon-name>
                <tp:taxon-name-part taxon-name-part-type="genus" reg="Medaura"/>
                <tp:taxon-name-part taxon-name-part-type="genus" reg="Medaura"/>
                <tp:taxon-name-part taxon-name-part-type="species" reg="austeni"/>
              </tp:taxon-name><comment><italic><tp:taxon-name><tp:taxon-name-part taxon-name-part-type="genus" reg="Promachus">Promachus</tp:taxon-name-part><tp:taxon-name-part taxon-name-part-type="species" reg="austeni">austeni</tp:taxon-name-part></tp:taxon-name></italic>: Kirby 1904: 326. [transferred genus].</comment></tp:nomenclature-citation><tp:nomenclature-citation><tp:taxon-name>
                <tp:taxon-name-part taxon-name-part-type="genus" reg="Medaura"/>
                <tp:taxon-name-part taxon-name-part-type="genus" reg="Medaura"/>
                <tp:taxon-name-part taxon-name-part-type="species" reg="austeni"/>
              </tp:taxon-name><comment><italic><tp:taxon-name><tp:taxon-name-part taxon-name-part-type="genus" reg="Medaura">Medaura</tp:taxon-name-part><tp:taxon-name-part taxon-name-part-type="species" reg="austeni">austeni</tp:taxon-name-part></tp:taxon-name></italic>: Brunner von Wattenwyl 1907: 241. [transferred genus]. Mandal and Yadav 2010: 31. [Redescribed from literature].</comment></tp:nomenclature-citation></tp:nomenclature-citation-list></tp:nomenclature><tp:treatment-sec sec-type="Diagnosis"><title>Diagnosis</title><p>As the type specimen of <italic><tp:taxon-name><tp:taxon-name-part taxon-name-part-type="genus" reg="Medaura">Medaura</tp:taxon-name-part><tp:taxon-name-part taxon-name-part-type="species" reg="austeni">austeni</tp:taxon-name-part></tp:taxon-name></italic>, deposited in NZSI, has been lost (<xref ref-type="bibr" rid="B8141665">Mukherjee and Sirinivasan 2013</xref>), we did not provide the photos here. From literature, only the male characters were described including: head and thorax with minute granules; mesonotum, metanotum and abdomen with carina and strong spines; anal segment small, fused at base, rounded; subgenital plate compressed and hood-shaped; middle and posterior femora at base below with single spine (<xref ref-type="bibr" rid="B8141647">MandaI and Yadav 2010</xref>).</p></tp:treatment-sec><ref-list><ref id="B8141665"><element-citation xmlns:xlink="http://www.w3.org/1999/xlink" publication-type="article" xlink:type="simple"><person-group person-group-type="author"><name name-style="western"><surname>Mukherjee</surname><given-names>T. K</given-names></name><name name-style="western"><surname>Sirinivasan</surname><given-names>G.</given-names></name></person-group><year>2013</year><article-title>Type specimens of phasmids in the National Zoological Survey of India collection (NZSI), Kolkata, India (<tp:taxon-name><tp:taxon-name-part taxon-name-part-type="class">Insecta</tp:taxon-name-part></tp:taxon-name>: <tp:taxon-name><tp:taxon-name-part taxon-name-part-type="order">Phasmida</tp:taxon-name-part></tp:taxon-name>)</article-title><source>Phasmid Studies</source><volume>18</volume><issue>1&amp;2</issue><fpage>24</fpage><lpage>33</lpage></element-citation></ref><ref id="B8141647"><element-citation xmlns:xlink="http://www.w3.org/1999/xlink" publication-type="article" xlink:type="simple"><person-group person-group-type="author"><name name-style="western"><surname>MandaI</surname><given-names>S. K.</given-names></name><name name-style="western"><surname>Yadav</surname><given-names>K.</given-names></name></person-group><year>2010</year><article-title>Some <tp:taxon-name><tp:taxon-name-part taxon-name-part-type="order">Phasmida</tp:taxon-name-part></tp:taxon-name> (stick and leaf insects) of India</article-title><source>Records of the Zoological Survey of India Occasional Paper</source><volume>318</volume><fpage>1</fpage><lpage>64</lpage></element-citation></ref></ref-list></tp:taxon-treatment>
