# Supplementary material for: First record of the genus Medaura Stål (Phasmatodea, Phasmatidae, Clitumninae) from China, with description of a new species
Source: Biodivers Data J. 2022 Dec 9;10:e96341. doi: 10.3897/BDJ.10.e96341 (PMC9836424; doi:10.3897/BDJ.10.e96341)
Supplement: XML Treatment for Medaura jobrensis [file BDJ.10.e96341-treatment4.xml]

<!DOCTYPE tp:taxon-treatment
  PUBLIC "-//TaxonX//DTD Taxonomic Treatment Publishing DTD v0 20100105//EN" "tax-treatment-NSO.dtd">
<tp:taxon-treatment xmlns:tp="http://www.plazi.org/taxpub"><tp:treatment-meta><mixed-citation publication-type="journal"><person-group><name><surname>Qian</surname><given-names>YuHan</given-names></name><name><surname>Xie</surname><given-names>ChongXin</given-names></name><name><surname>Li</surname><given-names>Cui</given-names></name></person-group><article-title>First record of the genus <italic><tp:taxon-name><tp:taxon-name-part taxon-name-part-type="genus" reg="Medaura">Medaura</tp:taxon-name-part></tp:taxon-name></italic> Stål (<tp:taxon-name><tp:taxon-name-part taxon-name-part-type="order">Phasmatodea</tp:taxon-name-part></tp:taxon-name>, <tp:taxon-name><tp:taxon-name-part taxon-name-part-type="family">Phasmatidae</tp:taxon-name-part></tp:taxon-name>, <tp:taxon-name><tp:taxon-name-part taxon-name-part-type="subfamily">Clitumninae</tp:taxon-name-part></tp:taxon-name>) from China, with description of a new species</article-title><source>Biodivers Data J</source><day>09</day><month>12</month><year>2022</year><volume>10</volume><pub-id pub-id-type="doi">10.3897/BDJ.10.e96341</pub-id></mixed-citation></tp:treatment-meta><tp:nomenclature><tp:taxon-name>
            <object-id xmlns:xlink="http://www.w3.org/1999/xlink" content-type="arpha" xlink:type="simple">7835BC37-8C90-529A-A88E-7A498DB784CB</object-id>
            <tp:taxon-name-part taxon-name-part-type="genus">Medaura</tp:taxon-name-part>
            <tp:taxon-name-part taxon-name-part-type="species">jobrensis</tp:taxon-name-part>
          </tp:taxon-name><tp:taxon-authority>Brock &amp; Cliquennois, 2001</tp:taxon-authority><tp:nomenclature-citation-list><tp:nomenclature-citation><tp:taxon-name>
                <tp:taxon-name-part taxon-name-part-type="genus" reg="Medaura"/>
                <tp:taxon-name-part taxon-name-part-type="genus" reg="Medaura"/>
                <tp:taxon-name-part taxon-name-part-type="species" reg="jobrensis"/>
              </tp:taxon-name><comment><italic><tp:taxon-name><tp:taxon-name-part taxon-name-part-type="genus" reg="Medaura">Medaura</tp:taxon-name-part><tp:taxon-name-part taxon-name-part-type="species" reg="jobrensis">jobrensis</tp:taxon-name-part></tp:taxon-name></italic>: Brock and Cliquennois 2001: 19. [original description] ­Delfosse 2008: 3 [biology]. ­<xref ref-type="bibr" rid="B8141584">Brock et al. 2016</xref>: 178. [type data].</comment></tp:nomenclature-citation></tp:nomenclature-citation-list></tp:nomenclature><tp:treatment-sec sec-type="Diagnosis"><title>Diagnosis</title><p>The type specimen of <italic><tp:taxon-name><tp:taxon-name-part taxon-name-part-type="genus" reg="Medaura">Medaura</tp:taxon-name-part><tp:taxon-name-part taxon-name-part-type="species" reg="jobrensis">jobrensis</tp:taxon-name-part></tp:taxon-name></italic> was deposited in NHMW. The original literature provides a detailed description of male, female and egg (<xref ref-type="bibr" rid="B8141575">Brock and Cliquennois 2001</xref>).</p></tp:treatment-sec><tp:treatment-sec sec-type="Type photos"><title>Type photos</title><p>Fig. <xref ref-type="fig" rid="F8141395">2</xref>, Fig. <xref ref-type="fig" rid="F8141414">3</xref></p></tp:treatment-sec><tp:treatment-sec><!--Section generated to contain objects referenced in tp:taxon-treatment.--><fig id="F8141395" position="float" orientation="portrait"><object-id xmlns:xlink="http://www.w3.org/1999/xlink" content-type="arpha" xlink:type="simple">A2A4983E-5E6D-5652-ACD2-BD8766BFD380</object-id><object-id xmlns:xlink="http://www.w3.org/1999/xlink" content-type="doi" xlink:type="simple">10.3897/BDJ.10.e96341.figure2</object-id><label>Figure 2.</label><caption><p><italic><tp:taxon-name><tp:taxon-name-part taxon-name-part-type="genus" reg="Medaura">Medaura</tp:taxon-name-part><tp:taxon-name-part taxon-name-part-type="species" reg="jobrensis">jobrensis</tp:taxon-name-part></tp:taxon-name></italic> Brock &amp; Cliquennois, 2001. <bold>A-C</bold> Holotype, male (from <tp:taxon-name><tp:taxon-name-part taxon-name-part-type="order">Phasmida</tp:taxon-name-part></tp:taxon-name> Species File 2022, photos by Paul Brock, published under CC BC -ShareAlike 4.0 International Licence): <bold>A</bold> habitus, dorsal view; <bold>B</bold> head and thorax, lateral view; <bold>C</bold> end of abdomen, lateral view; <bold>D &amp; E</bold> Paratype, male (from <tp:taxon-name><tp:taxon-name-part taxon-name-part-type="order">Phasmida</tp:taxon-name-part></tp:taxon-name> Species File 2022, photos by Paul Brock, published under CC BC -ShareAlike 4.0 International Licence): <bold>D</bold> habitus, dorsal view; <bold>E</bold> paratype data labels.</p></caption><graphic xmlns:xlink="http://www.w3.org/1999/xlink" xlink:href="bdj-10-e96341-g002.jpg" position="float" id="oo_742460.jpg" orientation="portrait" xlink:type="simple"><uri content-type="original_file" xlink:type="simple">https://binary.pensoft.net/fig/742460</uri></graphic></fig><fig id="F8141414" position="float" orientation="portrait"><object-id xmlns:xlink="http://www.w3.org/1999/xlink" content-type="arpha" xlink:type="simple">E0DEED2D-F108-52BB-BC09-278F28C98892</object-id><object-id xmlns:xlink="http://www.w3.org/1999/xlink" content-type="doi" xlink:type="simple">10.3897/BDJ.10.e96341.figure3</object-id><label>Figure 3.</label><caption><p><italic><tp:taxon-name><tp:taxon-name-part taxon-name-part-type="genus" reg="Medaura">Medaura</tp:taxon-name-part><tp:taxon-name-part taxon-name-part-type="species" reg="jobrensis">jobrensis</tp:taxon-name-part></tp:taxon-name></italic> Brock &amp; Cliquennois, 2001. <bold>A-D</bold> Paratype, female (from <tp:taxon-name><tp:taxon-name-part taxon-name-part-type="order">Phasmida</tp:taxon-name-part></tp:taxon-name> Species File 2022, photos by Paul Brock, published under CC BC -ShareAlike 4.0 International Licence): <bold>A</bold> habitus, dorsal view; <bold>B</bold> head and thorax, lateral view; <bold>C</bold> end of abdomen lateral view; <bold>D</bold> female, paratype data labels; <bold>E</bold> habitus, dorsal view (Modified from <xref ref-type="bibr" rid="B8141575">Brock and Cliquennois 2001</xref>).</p></caption><graphic xmlns:xlink="http://www.w3.org/1999/xlink" xlink:href="bdj-10-e96341-g003.jpg" position="float" id="oo_742468.jpg" orientation="portrait" xlink:type="simple"><uri content-type="original_file" xlink:type="simple">https://binary.pensoft.net/fig/742468</uri></graphic></fig></tp:treatment-sec><ref-list><ref id="B8141584"><element-citation xmlns:xlink="http://www.w3.org/1999/xlink" publication-type="article" xlink:type="simple"><person-group person-group-type="author"><name name-style="western"><surname>Brock</surname><given-names>P. D.</given-names></name><name name-style="western"><surname>Marshall</surname><given-names>J. A.</given-names></name><name name-style="western"><surname>Beccaloni</surname><given-names>G. W.</given-names></name><name name-style="western"><surname>Harman</surname><given-names>A. J.E.</given-names></name></person-group><year>2016</year><article-title>The types of <tp:taxon-name><tp:taxon-name-part taxon-name-part-type="order">Phasmida</tp:taxon-name-part></tp:taxon-name> in the Natural History Museum, London, UK</article-title><source>Zootaxa</source><volume>4179</volume><issue>2</issue><fpage>151–208</fpage></element-citation></ref><ref id="B8141575"><element-citation xmlns:xlink="http://www.w3.org/1999/xlink" publication-type="article" xlink:type="simple"><person-group person-group-type="author"><name name-style="western"><surname>Brock</surname><given-names>P. D.</given-names></name><name name-style="western"><surname>Cliquennois</surname><given-names>N.</given-names></name></person-group><year>2001</year><article-title>A review of the genus <italic><tp:taxon-name><tp:taxon-name-part taxon-name-part-type="genus" reg="Medaura">Medaura</tp:taxon-name-part></tp:taxon-name></italic> Stal, 1875 (<tp:taxon-name><tp:taxon-name-part taxon-name-part-type="family">Phasmatidae</tp:taxon-name-part></tp:taxon-name>: <tp:taxon-name><tp:taxon-name-part taxon-name-part-type="subfamily">Phasmatinae</tp:taxon-name-part></tp:taxon-name>), including the description of a new species from Bangladesh</article-title><source>Phasmid Studies</source><volume>9</volume><issue>1-2</issue><fpage>11</fpage><lpage>25</lpage></element-citation></ref></ref-list></tp:taxon-treatment>
