# Supplementary material for: First record of the genus Medaura Stål (Phasmatodea, Phasmatidae, Clitumninae) from China, with description of a new species
Source: Biodivers Data J. 2022 Dec 9;10:e96341. doi: 10.3897/BDJ.10.e96341 (PMC9836424; doi:10.3897/BDJ.10.e96341)
Supplement: XML Treatment for Medaura makassarinus [file BDJ.10.e96341-treatment5.xml]

<!DOCTYPE tp:taxon-treatment
  PUBLIC "-//TaxonX//DTD Taxonomic Treatment Publishing DTD v0 20100105//EN" "tax-treatment-NSO.dtd">
<tp:taxon-treatment xmlns:tp="http://www.plazi.org/taxpub"><tp:treatment-meta><mixed-citation publication-type="journal"><person-group><name><surname>Qian</surname><given-names>YuHan</given-names></name><name><surname>Xie</surname><given-names>ChongXin</given-names></name><name><surname>Li</surname><given-names>Cui</given-names></name></person-group><article-title>First record of the genus <italic><tp:taxon-name><tp:taxon-name-part taxon-name-part-type="genus" reg="Medaura">Medaura</tp:taxon-name-part></tp:taxon-name></italic> Stål (<tp:taxon-name><tp:taxon-name-part taxon-name-part-type="order">Phasmatodea</tp:taxon-name-part></tp:taxon-name>, <tp:taxon-name><tp:taxon-name-part taxon-name-part-type="family">Phasmatidae</tp:taxon-name-part></tp:taxon-name>, <tp:taxon-name><tp:taxon-name-part taxon-name-part-type="subfamily">Clitumninae</tp:taxon-name-part></tp:taxon-name>) from China, with description of a new species</article-title><source>Biodivers Data J</source><day>09</day><month>12</month><year>2022</year><volume>10</volume><pub-id pub-id-type="doi">10.3897/BDJ.10.e96341</pub-id></mixed-citation></tp:treatment-meta><tp:nomenclature><tp:taxon-name>
            <object-id xmlns:xlink="http://www.w3.org/1999/xlink" content-type="arpha" xlink:type="simple">36EF8108-0531-572A-85E3-33925C68BC03</object-id>
            <tp:taxon-name-part taxon-name-part-type="genus">Medaura</tp:taxon-name-part>
            <tp:taxon-name-part taxon-name-part-type="species">makassarinus</tp:taxon-name-part>
          </tp:taxon-name><tp:taxon-authority>(Westwood, 1859)</tp:taxon-authority><tp:nomenclature-citation-list><tp:nomenclature-citation><tp:taxon-name>
                <tp:taxon-name-part taxon-name-part-type="genus" reg="Medaura"/>
                <tp:taxon-name-part taxon-name-part-type="genus" reg="Medaura"/>
                <tp:taxon-name-part taxon-name-part-type="species" reg="makassarinus"/>
              </tp:taxon-name><comment><italic><tp:taxon-name><tp:taxon-name-part taxon-name-part-type="genus" reg="Bacillus">Bacillus</tp:taxon-name-part><tp:taxon-name-part taxon-name-part-type="species" reg="makassarinus">makassarinus</tp:taxon-name-part></tp:taxon-name></italic>: <xref ref-type="bibr" rid="B8141870">Westwood 1859</xref>: 179. [original description].</comment></tp:nomenclature-citation><tp:nomenclature-citation><tp:taxon-name>
                <tp:taxon-name-part taxon-name-part-type="genus" reg="Medaura"/>
                <tp:taxon-name-part taxon-name-part-type="genus" reg="Medaura"/>
                <tp:taxon-name-part taxon-name-part-type="species" reg="makassarinus"/>
              </tp:taxon-name><comment><italic><tp:taxon-name><tp:taxon-name-part taxon-name-part-type="genus" reg="Medaura">Medaura</tp:taxon-name-part><tp:taxon-name-part taxon-name-part-type="species" reg="makassarinus">makassarinus</tp:taxon-name-part></tp:taxon-name></italic>: Kirby 1904: 341. [transferred genus].</comment></tp:nomenclature-citation></tp:nomenclature-citation-list></tp:nomenclature><tp:treatment-sec sec-type="Diagnosis"><title>Diagnosis</title><p>The type specimen of <italic><tp:taxon-name><tp:taxon-name-part taxon-name-part-type="genus" reg="Medaura">Medaura</tp:taxon-name-part><tp:taxon-name-part taxon-name-part-type="species" reg="makassarinus">makassarinus</tp:taxon-name-part></tp:taxon-name></italic> was deposited in OUMNH. As only the male was simply described in literature, we organised photos of the male from PSF, but unfortunately the photo of the abdomen dorsal view is unclear.</p></tp:treatment-sec><tp:treatment-sec sec-type="Type photos"><title>Type photos</title><p>Fig. <xref ref-type="fig" rid="F8141432">4</xref></p></tp:treatment-sec><tp:treatment-sec><!--Section generated to contain objects referenced in tp:taxon-treatment.--><fig id="F8141432" position="float" orientation="portrait"><object-id xmlns:xlink="http://www.w3.org/1999/xlink" content-type="arpha" xlink:type="simple">FA4979ED-A83F-5B4C-994A-F3B42084940E</object-id><object-id xmlns:xlink="http://www.w3.org/1999/xlink" content-type="doi" xlink:type="simple">10.3897/BDJ.10.e96341.figure4</object-id><label>Figure 4.</label><caption><p><italic><tp:taxon-name><tp:taxon-name-part taxon-name-part-type="genus" reg="Medaura">Medaura</tp:taxon-name-part><tp:taxon-name-part taxon-name-part-type="species" reg="makassarinus">makassarinus</tp:taxon-name-part></tp:taxon-name></italic> (Westwood, 1859). <bold>A-F</bold> Holotype, male (from <tp:taxon-name><tp:taxon-name-part taxon-name-part-type="order">Phasmida</tp:taxon-name-part></tp:taxon-name> Species File 2022, photos by Paul Brock, published under CC BC - ShareAlike 4.0 International Licence): <bold>A</bold> habitus, lateral view; <bold>B</bold> head and thorax, lateral view; <bold>C</bold> head and thorax, ventral view; <bold>D</bold> end of abdomen, dorsal view; <bold>E</bold> end of abdomen lateral view; <bold>F</bold> end of abdomen, ventral view.</p></caption><graphic xmlns:xlink="http://www.w3.org/1999/xlink" xlink:href="bdj-10-e96341-g004.jpg" position="float" id="oo_748549.jpg" orientation="portrait" xlink:type="simple"><uri content-type="original_file" xlink:type="simple">https://binary.pensoft.net/fig/748549</uri></graphic></fig></tp:treatment-sec><ref-list><ref id="B8141870"><element-citation xmlns:xlink="http://www.w3.org/1999/xlink" publication-type="article" xlink:type="simple"><person-group person-group-type="author"><name name-style="western"><surname>Westwood</surname><given-names>J. O.</given-names></name></person-group><year>1859</year><article-title>Catalogue of orthopterous insects in the collection of the British Museum</article-title><source><tp:taxon-name><tp:taxon-name-part taxon-name-part-type="family">Phasmidae</tp:taxon-name-part></tp:taxon-name>. British Museum. London</source><volume>Part 1</volume><fpage>196 pp</fpage></element-citation></ref></ref-list></tp:taxon-treatment>
