# Supplementary material for: First record of the genus Medaura Stål (Phasmatodea, Phasmatidae, Clitumninae) from China, with description of a new species
Source: Biodivers Data J. 2022 Dec 9;10:e96341. doi: 10.3897/BDJ.10.e96341 (PMC9836424; doi:10.3897/BDJ.10.e96341)
Supplement: XML Treatment for Medaura scabriuscula [file BDJ.10.e96341-treatment6.xml]

<!DOCTYPE tp:taxon-treatment
  PUBLIC "-//TaxonX//DTD Taxonomic Treatment Publishing DTD v0 20100105//EN" "tax-treatment-NSO.dtd">
<tp:taxon-treatment xmlns:tp="http://www.plazi.org/taxpub"><tp:treatment-meta><mixed-citation publication-type="journal"><person-group><name><surname>Qian</surname><given-names>YuHan</given-names></name><name><surname>Xie</surname><given-names>ChongXin</given-names></name><name><surname>Li</surname><given-names>Cui</given-names></name></person-group><article-title>First record of the genus <italic><tp:taxon-name><tp:taxon-name-part taxon-name-part-type="genus" reg="Medaura">Medaura</tp:taxon-name-part></tp:taxon-name></italic> Stål (<tp:taxon-name><tp:taxon-name-part taxon-name-part-type="order">Phasmatodea</tp:taxon-name-part></tp:taxon-name>, <tp:taxon-name><tp:taxon-name-part taxon-name-part-type="family">Phasmatidae</tp:taxon-name-part></tp:taxon-name>, <tp:taxon-name><tp:taxon-name-part taxon-name-part-type="subfamily">Clitumninae</tp:taxon-name-part></tp:taxon-name>) from China, with description of a new species</article-title><source>Biodivers Data J</source><day>09</day><month>12</month><year>2022</year><volume>10</volume><pub-id pub-id-type="doi">10.3897/BDJ.10.e96341</pub-id></mixed-citation></tp:treatment-meta><tp:nomenclature><tp:taxon-name>
            <object-id xmlns:xlink="http://www.w3.org/1999/xlink" content-type="arpha" xlink:type="simple">FCEAB040-6362-52D6-8989-A04505102B32</object-id>
            <tp:taxon-name-part taxon-name-part-type="genus">Medaura</tp:taxon-name-part>
            <tp:taxon-name-part taxon-name-part-type="species">scabriuscula</tp:taxon-name-part>
          </tp:taxon-name><tp:taxon-authority>(Wood-Mason, 1873)</tp:taxon-authority><tp:nomenclature-citation-list><tp:nomenclature-citation><tp:taxon-name>
                <tp:taxon-name-part taxon-name-part-type="genus" reg="Medaura"/>
                <tp:taxon-name-part taxon-name-part-type="genus" reg="Medaura"/>
                <tp:taxon-name-part taxon-name-part-type="species" reg="scabriuscula"/>
              </tp:taxon-name><comment><italic><tp:taxon-name><tp:taxon-name-part taxon-name-part-type="genus" reg="Bacillus">Bacillus</tp:taxon-name-part><tp:taxon-name-part taxon-name-part-type="species" reg="scabriusculus">scabriusculus</tp:taxon-name-part></tp:taxon-name></italic>: Wood-Mason 1873: 55. [original description].</comment></tp:nomenclature-citation><tp:nomenclature-citation><tp:taxon-name>
                <tp:taxon-name-part taxon-name-part-type="genus" reg="Medaura"/>
                <tp:taxon-name-part taxon-name-part-type="genus" reg="Medaura"/>
                <tp:taxon-name-part taxon-name-part-type="species" reg="scabriuscula"/>
              </tp:taxon-name><comment><italic><tp:taxon-name><tp:taxon-name-part taxon-name-part-type="genus" reg="Menaka">Menaka</tp:taxon-name-part><tp:taxon-name-part taxon-name-part-type="species" reg="scabriuscula">scabriuscula</tp:taxon-name-part></tp:taxon-name></italic>: Wood-Mason 1877: 342. [transferred to new genus].</comment></tp:nomenclature-citation><tp:nomenclature-citation><tp:taxon-name>
                <tp:taxon-name-part taxon-name-part-type="genus" reg="Medaura"/>
                <tp:taxon-name-part taxon-name-part-type="genus" reg="Medaura"/>
                <tp:taxon-name-part taxon-name-part-type="species" reg="scabriuscula"/>
              </tp:taxon-name><comment><italic><tp:taxon-name><tp:taxon-name-part taxon-name-part-type="genus" reg="Medaura">Medaura</tp:taxon-name-part><tp:taxon-name-part taxon-name-part-type="species" reg="scabriusculus">scabriusculus</tp:taxon-name-part></tp:taxon-name></italic>: Kirby 1904: 341. [catalogue of species]. ­Brock and Cliquennois, 2001: 15. [redescription, first description male and egg, synonymy]. Delfosse 2008: 3. [biology].</comment></tp:nomenclature-citation><tp:nomenclature-citation><tp:taxon-name>
                <tp:taxon-name-part taxon-name-part-type="genus" reg="Medaura"/>
                <tp:taxon-name-part taxon-name-part-type="genus" reg="Medaura"/>
                <tp:taxon-name-part taxon-name-part-type="species" reg="scabriuscula"/>
              </tp:taxon-name><comment>Synonym: <tp:taxon-name><tp:taxon-name-part taxon-name-part-type="genus" reg="Stheneboea">Stheneboea</tp:taxon-name-part> (<tp:taxon-name-part taxon-name-part-type="subgenus" reg="Medaura">Medaura</tp:taxon-name-part>) <tp:taxon-name-part taxon-name-part-type="species" reg="brunneri">brunneri</tp:taxon-name-part></tp:taxon-name>: Stål 1875: 69. [original description]. Wood-Mason 1877: 342. [listed as a synonym of <italic><tp:taxon-name><tp:taxon-name-part taxon-name-part-type="genus" reg="Menaka">Menaka</tp:taxon-name-part><tp:taxon-name-part taxon-name-part-type="species" reg="scabriuscula">scabriuscula</tp:taxon-name-part></tp:taxon-name></italic>]. Kirby 1904: 341. [type species designation, listed as synonym of <italic><tp:taxon-name><tp:taxon-name-part taxon-name-part-type="genus" reg="Medaura">Medaura</tp:taxon-name-part><tp:taxon-name-part taxon-name-part-type="species" reg="scabriusculus">scabriusculus</tp:taxon-name-part></tp:taxon-name></italic>].</comment></tp:nomenclature-citation><tp:nomenclature-citation><tp:taxon-name>
                <tp:taxon-name-part taxon-name-part-type="genus" reg="Medaura"/>
                <tp:taxon-name-part taxon-name-part-type="genus" reg="Medaura"/>
                <tp:taxon-name-part taxon-name-part-type="species" reg="scabriuscula"/>
              </tp:taxon-name><comment>Synonym: <italic><tp:taxon-name><tp:taxon-name-part taxon-name-part-type="genus" reg="Medaura">Medaura</tp:taxon-name-part><tp:taxon-name-part taxon-name-part-type="species" reg="nimia">nimia</tp:taxon-name-part></tp:taxon-name></italic>: Brunner von Wattenwyl 1907: 241. [original description]. <xref ref-type="bibr" rid="B8170040">Brock 1998</xref>: 46. [type data]. Brock and Cliquennois 2001: 15. [listed as synonym of <italic><tp:taxon-name><tp:taxon-name-part taxon-name-part-type="genus" reg="Medaura">Medaura</tp:taxon-name-part><tp:taxon-name-part taxon-name-part-type="species" reg="scabriuscula">scabriuscula</tp:taxon-name-part></tp:taxon-name></italic>].</comment></tp:nomenclature-citation><tp:nomenclature-citation><tp:taxon-name>
                <tp:taxon-name-part taxon-name-part-type="genus" reg="Medaura"/>
                <tp:taxon-name-part taxon-name-part-type="genus" reg="Medaura"/>
                <tp:taxon-name-part taxon-name-part-type="species" reg="scabriuscula"/>
              </tp:taxon-name><comment>Synonym: <italic><tp:taxon-name><tp:taxon-name-part taxon-name-part-type="genus" reg="Medaura">Medaura</tp:taxon-name-part><tp:taxon-name-part taxon-name-part-type="species" reg="subintegra">subintegra</tp:taxon-name-part></tp:taxon-name></italic>: <xref ref-type="bibr" rid="B8141601">Carl 1913</xref>: 1. [original description]. Brock and Cliquennois 2001: 15. [listed as synonym of <italic><tp:taxon-name><tp:taxon-name-part taxon-name-part-type="genus" reg="Medaura">Medaura</tp:taxon-name-part><tp:taxon-name-part taxon-name-part-type="species" reg="scabriuscula">scabriuscula</tp:taxon-name-part></tp:taxon-name></italic>].</comment></tp:nomenclature-citation></tp:nomenclature-citation-list></tp:nomenclature><tp:treatment-sec sec-type="Diagnosis"><title>Diagnosis</title><p>All type specimens of <italic><tp:taxon-name><tp:taxon-name-part taxon-name-part-type="genus" reg="Medaura">Medaura</tp:taxon-name-part><tp:taxon-name-part taxon-name-part-type="species" reg="scabriuscula">scabriuscula</tp:taxon-name-part></tp:taxon-name></italic> were deposited in NZSI, NMW and MHNG. However, only the female was simply described in the original literature. Subsequently, <xref ref-type="bibr" rid="B8141575">Brock and Cliquennois (2001)</xref> described the male and provided a supplementary description of the female and egg.</p></tp:treatment-sec><tp:treatment-sec sec-type="Type photos"><title>Type photos</title><p>Fig. <xref ref-type="fig" rid="F8141477">5</xref></p></tp:treatment-sec><tp:treatment-sec><!--Section generated to contain objects referenced in tp:taxon-treatment.--><fig id="F8141477" position="float" orientation="portrait"><object-id xmlns:xlink="http://www.w3.org/1999/xlink" content-type="arpha" xlink:type="simple">A3764DBE-5C0E-5100-A3F8-4CD76B44363F</object-id><object-id xmlns:xlink="http://www.w3.org/1999/xlink" content-type="doi" xlink:type="simple">10.3897/BDJ.10.e96341.figure5</object-id><label>Figure 5.</label><caption><p><italic><tp:taxon-name><tp:taxon-name-part taxon-name-part-type="genus" reg="Medaura">Medaura</tp:taxon-name-part><tp:taxon-name-part taxon-name-part-type="species" reg="scabriuscula">scabriuscula</tp:taxon-name-part></tp:taxon-name></italic> (Wood-Mason, 1873). <bold>A</bold> female, holotype; <bold>B-D</bold> female, show the holotype of the synonym <tp:taxon-name><tp:taxon-name-part taxon-name-part-type="genus" reg="Stheneboea">Stheneboea</tp:taxon-name-part> (<tp:taxon-name-part taxon-name-part-type="subgenus" reg="Medaura">Medaura</tp:taxon-name-part>) <tp:taxon-name-part taxon-name-part-type="species" reg="brunneri">brunneri</tp:taxon-name-part></tp:taxon-name> (all from <tp:taxon-name><tp:taxon-name-part taxon-name-part-type="order">Phasmida</tp:taxon-name-part></tp:taxon-name> Species File 2022. <bold>A</bold> photo by Tushar Mukherjee, <bold>B-D</bold> photos by Paul Brock, published under CC BC -ShareAlike 4.0 International Licence): <bold>A</bold> habitus, dorsal view; <bold>B</bold> habitus, dorsal view; <bold>C</bold> head and thorax, lateral view; <bold>D</bold> end of abdomen lateral view.</p></caption><graphic xmlns:xlink="http://www.w3.org/1999/xlink" xlink:href="bdj-10-e96341-g005.jpg" position="float" id="oo_742497.jpg" orientation="portrait" xlink:type="simple"><uri content-type="original_file" xlink:type="simple">https://binary.pensoft.net/fig/742497</uri></graphic></fig></tp:treatment-sec><ref-list><ref id="B8170040"><element-citation xmlns:xlink="http://www.w3.org/1999/xlink" publication-type="article" xlink:type="simple"><person-group person-group-type="author"><name name-style="western"><surname>Brock</surname><given-names>P. D.</given-names></name></person-group><year>1998</year><article-title>Studies on the stick-insect genus <italic><tp:taxon-name><tp:taxon-name-part taxon-name-part-type="genus" reg="Eurycnema">Eurycnema</tp:taxon-name-part></tp:taxon-name></italic> Audinet-Serville (<tp:taxon-name><tp:taxon-name-part taxon-name-part-type="order">Phasmida</tp:taxon-name-part></tp:taxon-name>; <tp:taxon-name><tp:taxon-name-part taxon-name-part-type="family">Phasmatidae</tp:taxon-name-part></tp:taxon-name>) with particular reference to Australian species</article-title><source>Journal of <tp:taxon-name><tp:taxon-name-part taxon-name-part-type="order">Orthoptera</tp:taxon-name-part></tp:taxon-name> Research</source><volume>7</volume><fpage>61</fpage><lpage>70</lpage><pub-id pub-id-type="doi">10.2307/3503495</pub-id></element-citation></ref><ref id="B8141601"><element-citation xmlns:xlink="http://www.w3.org/1999/xlink" publication-type="article" xlink:type="simple"><person-group person-group-type="author"><name name-style="western"><surname>Carl</surname><given-names>J.</given-names></name></person-group><year>1913</year><article-title>Phasmides nouveaux ou peu connus du Museum de Geneve</article-title><source>Annates de la Societe Zoologique Suisse et du Museum d'Histoire Naturelle de Geneve</source><volume>21</volume><issue>1</issue><fpage>1</fpage><lpage>56</lpage></element-citation></ref><ref id="B8141575"><element-citation xmlns:xlink="http://www.w3.org/1999/xlink" publication-type="article" xlink:type="simple"><person-group person-group-type="author"><name name-style="western"><surname>Brock</surname><given-names>P. D.</given-names></name><name name-style="western"><surname>Cliquennois</surname><given-names>N.</given-names></name></person-group><year>2001</year><article-title>A review of the genus <italic><tp:taxon-name><tp:taxon-name-part taxon-name-part-type="genus" reg="Medaura">Medaura</tp:taxon-name-part></tp:taxon-name></italic> Stal, 1875 (<tp:taxon-name><tp:taxon-name-part taxon-name-part-type="family">Phasmatidae</tp:taxon-name-part></tp:taxon-name>: <tp:taxon-name><tp:taxon-name-part taxon-name-part-type="subfamily">Phasmatinae</tp:taxon-name-part></tp:taxon-name>), including the description of a new species from Bangladesh</article-title><source>Phasmid Studies</source><volume>9</volume><issue>1-2</issue><fpage>11</fpage><lpage>25</lpage></element-citation></ref></ref-list></tp:taxon-treatment>
